# Supplementary material for: Significant Implications of APOA1 Gene Sequence Variations and Its Protein Expression in Bladder Cancer
Source: Biomedicines. 2021 Aug 2;9(8):938. doi: 10.3390/biomedicines9080938 (PMC8392831; doi:10.3390/biomedicines9080938)
Supplement: Supplementary file 1 [file biomedicines-09-00938-s001.zip]

Archive with 1 entries (1 files):
- biomedicines-1316243-supplementary.pdf
